# Supplementary material for: Use of Patient-Reported Data within the Acute Healthcare Context: A Scoping Review
Source: Int J Environ Res Public Health. 2022 Sep 6;19(18):11160. doi: 10.3390/ijerph191811160 (PMC9517657; doi:10.3390/ijerph191811160)
Supplement: Supplementary file 1 [file ijerph-19-11160-s001.zip]

Archive with 1 entries (1 files):
- ijerph-1838721-supplementary.pdf
